# Supplementary material for: Endothelial ADAM17 Expression in the Progression of Kidney Injury in an Obese Mouse Model of Pre-Diabetes
Source: Int J Mol Sci. 2021 Dec 25;23(1):221. doi: 10.3390/ijms23010221 (PMC8745741; doi:10.3390/ijms23010221)
Supplement: Supplementary file 1 [file ijms-23-00221-s001.zip]

Archive with 1 entries (1 files):
- ijms-1485068-supplementary.pdf
